# Supplementary material for: Selection and evaluation of lactic acid bacteria from chicken feces in Thailand as potential probiotics
Source: PeerJ. 2023 Dec 14;11:e16637. doi: 10.7717/peerj.16637 (PMC10725671; doi:10.7717/peerj.16637)
Supplement: Supplemental Information 1 [file peerj-11-16637-s001.xlsx]

## Sheet: Raw data of Fig.1A
Table S1: LAB species recovered from the different chicken types
Chicken type	Isolate	MALDI TOF-MS	Isolate name		LAB	Laying hen	%	Broiler	%	Thai native chicken	%
Laying hen	MCAE P3 Re3 (3/1)	Ligilactobacillus salivarius	Lac. LF1		Ligilactobacillus salivarius	17	0.4857	4	0.1429	5	0.1786
Laying hen	MCAE P4 Re3 (3/1)	Ligilactobacillus salivarius	Lac. LF2		Lactobacillus crispatus	1	0.0286	0	0	4	0.1429
Laying hen	MCAE P6 Re2 (2/1)	Ligilactobacillus salivarius	Lac. LF3		Limosilactobacillus fermentum	0	0	0	0	2	0.0714
Laying hen	MCAE P6 Re2 (2/3)	Pediococcus acidilactici	Ped. LF4		Lactobacillus kitasatonis	0	0	0	0	7	0.25
Laying hen	MCAE P6 Re3 (3/1)	Lactobacillus crispatus	Lac. LF5		Pediococcus acidilactici	1	0.0286	24	0.8571	10	0.3571
Laying hen	RMUTE P1 Re1 (1/1)	Ligilactobacillus salivarius	Lac. LF6		Pediococcus pentosaceus	16	0.4571	0	0	0	0
Laying hen	RMUTE P2 Re2 (2/2)	Ligilactobacillus salivarius	Lac. LF7		Total LAB isolate	35	1	28	1	28	1
Laying hen	RMUTE P2 Re3 (3/1)	Ligilactobacillus salivarius	Lac. LF8
Laying hen	RMUTE P4 Re1 (1/1)	Ligilactobacillus salivarius	Lac. LF9
Laying hen	RMUTE P7 Re1 (1/1)	Ligilactobacillus salivarius	Lac. LF10
Broiler	TFA P1 Re1 (1/1)	Ligilactobacillus salivarius	Lac. BF1
Broiler	TFA P2 Re2 (2/1)	Pediococcus acidilactici	Ped. BF2
Broiler	TFA P2 Re2 (2/2)	Pediococcus acidilactici	Ped. BF3
Broiler	TFA P3 Re1 (1/1)	Ligilactobacillus salivarius	Lac. BF4
Broiler	TFA P4 Re2 (2/1)	Pediococcus acidilactici	Ped. BF5
Broiler	TFA P4 Re2 (2/2)	Pediococcus acidilactici	Ped. BF6
Broiler	TFA P5 Re2 (2/1)	Pediococcus acidilactici	Ped. BF7
Broiler	TFA P5 Re3 (3/2)	Pediococcus acidilactici	Ped. BF8
Broiler	TFB P1 Re3 (3/1)	Pediococcus acidilactici	Ped. BF9
Broiler	TFB P1 Re3 (3/2)	Pediococcus acidilactici	Ped. BF10
Broiler	TFB P2 Re2 (2/1)	Pediococcus acidilactici	Ped. BF11
Broiler	TFB P4 Re1 (1/1)	Ligilactobacillus salivarius	Lac. BF12
Broiler	TFB P4 Re2 (2/2)	Pediococcus acidilactici	Ped. BF13
Broiler	TFB P4 Re3 (3/1)	Pediococcus acidilactici	Ped. BF14
Broiler	TFB P5 Re2 (2/1)	Pediococcus acidilactici	Ped. BF15
Broiler	C1 R1 (1/2)	Ligilactobacillus salivarius	Lac. BF16
Broiler	C2 R1 (1/1)	Pediococcus acidilactici	Ped. BF17
Broiler	C3 R1 (1/1)	Pediococcus acidilactici	Ped. BF18
Broiler	C6 R2 (2/2)	Pediococcus acidilactici	Ped. BF19
Broiler	C6 R3 (3/1)	Pediococcus acidilactici	Ped. BF20
Broiler	D1 R1 (1/1)	Pediococcus acidilactici	Ped. BF21
Broiler	D1 R2 (2/1)	Pediococcus acidilactici	Ped. BF22
Broiler	D1 R3 (3/2)	Pediococcus acidilactici	Ped. BF23
Broiler	D3 R1 (1/2)	Pediococcus acidilactici	Ped. BF24
Broiler	D3 R1 (1/3)	Pediococcus acidilactici	Ped. BF25
Broiler	D3 R2 (2/1)	Pediococcus acidilactici	Ped. BF26
Broiler	D4 R1 (1/1)	Pediococcus acidilactici	Ped. BF27
Broiler	D6 R2 (2/1)	Pediococcus acidilactici	Ped. BF28
Thai native chicken	E1 R3 (3/2)	Ligilactobacillus salivarius	Lac. BYF1
Thai native chicken	E2 R1 (1/1)	Pediococcus acidilactici	Ped. BYF2
Thai native chicken	E2 R1 (1/2)	Pediococcus acidilactici	Ped. BYF3
Thai native chicken	E2 R2 (2/1)	Limosilactobacillus fermentum	Lac. BYF4
Thai native chicken	E2 R2 (2/2)	Limosilactobacillus fermentum	Lac. BYF5
Thai native chicken	E2 R3 (3/2)	Pediococcus acidilactici	Ped. BYF6
Thai native chicken	E2 R3 (3/3)	Pediococcus acidilactici	Ped. BYF7
Thai native chicken	E3 R1 (1/1)	Ligilactobacillus salivarius	Lac. BYF8
Thai native chicken	E3 R1 (1/3)	Ligilactobacillus salivarius	Lac. BYF9
Thai native chicken	E3 R3 (3/1)	Ligilactobacillus salivarius	Lac. BYF10
Thai native chicken	E3 R3 (3/2)	Ligilactobacillus salivarius	Lac. BYF11
Thai native chicken	G1 R1 (1/2)	Lactobacillus crispatus	Lac. BYF12
Thai native chicken	G1 R2 (2/4)	Lactobacillus kitasatonis	Lac. BYF13
Thai native chicken	G1 R3 (3/2)	Lactobacillus crispatus	Lac. BYF14
Thai native chicken	G2 R3 (3/1)	Lactobacillus kitasatonis	Lac. BYF15
Thai native chicken	G3 R1 (1/2)	Lactobacillus kitasatonis	Lac. BYF16
Thai native chicken	G3 R1 (1/3)	Lactobacillus kitasatonis	Lac. BYF17
Thai native chicken	G3 R1 (1/4)	Lactobacillus kitasatonis	Lac. BYF18
Thai native chicken	H1 R1 (1/2)	Pediococcus acidilactici	Ped. BYF19
Thai native chicken	H1 R1 (1/3)	Pediococcus acidilactici	Ped. BYF20
Thai native chicken	H1 R1 (1/4)	Pediococcus acidilactici	Ped. BYF21
Thai native chicken	H1 R1 (1/6)	Lactobacillus crispatus	Lac. BYF22
Thai native chicken	H1 R1 (1/7)	Lactobacillus crispatus	Lac. BYF23
Thai native chicken	H1 R2 (2/2)	Lactobacillus kitasatonis	Lac. BYF24
Thai native chicken	H1 R2 (2/3)	Lactobacillus kitasatonis	Lac. BYF25
Thai native chicken	H1 R3 (3/1)	Pediococcus acidilactici	Ped. BYF26
Thai native chicken	H1 R3 (3/2)	Pediococcus acidilactici	Ped. BYF27
Thai native chicken	H1 R3 (3/3)	Pediococcus acidilactici	Ped. BYF28
Laying hen	A1/1	Pediococcus pentosaceus	Ped. LF11
Laying hen	A1/2	Pediococcus pentosaceus	Ped. LF12
Laying hen	A1/3	Pediococcus pentosaceus	Ped. LF13
Laying hen	A1/4	Pediococcus pentosaceus	Ped. LF14
Laying hen	A1/5	Pediococcus pentosaceus	Ped. LF15
Laying hen	A1/6	Pediococcus pentosaceus	Ped. LF16
Laying hen	A1/7	Pediococcus pentosaceus	Ped. LF17
Laying hen	A1/8	Pediococcus pentosaceus	Ped. LF18
Laying hen	A2/3	Ligilactobacillus salivarius	Lac. LF19
Laying hen	B1/2	Ligilactobacillus salivarius	Lac. LF20
Laying hen	B2/1	Ligilactobacillus salivarius	Lac. LF21
Laying hen	B2/2	Ligilactobacillus salivarius	Lac. LF22
Laying hen	B2/6	Ligilactobacillus salivarius	Lac. LF23
Laying hen	B3/1	Pediococcus pentosaceus	Ped. LF24
Laying hen	B3/2	Pediococcus pentosaceus	Ped. LF25
Laying hen	B3/3	Pediococcus pentosaceus	Ped. LF26
Laying hen	B3/4	Pediococcus pentosaceus	Ped. LF27
Laying hen	B3/5	Pediococcus pentosaceus	Ped. LF28
Laying hen	B3/6	Pediococcus pentosaceus	Ped. LF29
Laying hen	B3/7	Pediococcus pentosaceus	Ped. LF30
Laying hen	B3/8	Pediococcus pentosaceus	Ped. LF31
Laying hen	B4/3	Ligilactobacillus salivarius	Lac. LF32
Laying hen	B4/8	Ligilactobacillus salivarius	Lac. LF33
Laying hen	B5/8	Ligilactobacillus salivarius	Lac. LF34
Laying hen	B6/1	Ligilactobacillus salivarius	Lac. LF35
