# Supplementary material for: Selection and evaluation of lactic acid bacteria from chicken feces in Thailand as potential probiotics
Source: PeerJ. 2023 Dec 14;11:e16637. doi: 10.7717/peerj.16637 (PMC10725671; doi:10.7717/peerj.16637)
Supplement: Supplemental Information 3 [file peerj-11-16637-s003.xlsx]

## Sheet: Raw data for Fig.2A
Table S3 (A): Hydrophobicity percentages of the selected LAB isolates.
Hydrophobicity (%)	Replication	Ped. BF9		Lac. BF12		Ped. BF14		Ped. BYF20		Ped. BYF26			LAB isolate	(%) Hydrophobicity
		Xylene	Toluene	Xylene	Toluene	Xylene	Toluene	Xylene	Toluene	Xylene	Toluene			Xylene	Toluene
	1	4.62	9.23	94.2	89.39	44.62	22.95	1.64	4.92	-8.82	-2.94		L. salivarius BF12	94.31 ± 0.72a	90.67 ± 1.49a
	2	1.54	5.8	95.08	90.32	33.85	45.59	1.49	0	-4.48	-1.59		P. acidilactici BF9	4.47 ± 2.86b	7.91 ± 1.85b
	3	7.25	8.7	93.65	92.31	6.45	20.97	0	2.94	-6.25	-1.39		P. acidilactici BF14	28.31 ± 19.68abc	29.84 ± 13.68bc
Mean		4.47	7.91	94.31	90.6733	28.3067	29.8367	1.04333	2.62	-6.51667	-1.97333		P. acidilactici BYF20	1.04 ± 0.91bc	2.62 ± 2.48bc
SD		2.85795	1.84643	0.721318	1.49172	19.6795	13.6787	0.906661	2.47556	2.18225	0.843109		P. acidilactici BYF26	-6.52 ± 2.18c	-1.97 ± 0.84c
													a, b, c within a column indicates significant differences between LAB isolates (p < 0.05).

## Sheet: Raw data for Fig.2B
Table S3 (B): Auto-aggregation percentages of the selected LAB isolates.
LAB isolate	Replication	1 h	Mean	SD	2 h	Mean	SD	3 h	Mean	SD	4 h	Mean	SD		LAB isolate	(%) Auto-aggregation
Ped. BF9	1	4.61538	6.54374	2.20989	7.69231	9.06192	3.87225	10.7692	11.5952	3.00364	12.3077	14.1056	4.66592			1 h	2 h	3 h	4 h
	2	8.95522			13.4328			14.9254			19.403				L. salivarius BF12	37.49 ± 9.85a, 1	50.77 ± 1.33a, 2	55.02 ± 4.20a, 2	62.79 ± 4.46a, 3
	3	6.06061			6.06061			9.09091			10.6061				P. acidilactici BF9	6.54 ± 2.21b, 1	9.06 ± 3.87b, 2	11.60 ± 3.01b, 2	14.11 ± 4.66b, 3
Lac. BF12	1	34.8485	37.4888	9.84731	50	50.7692	1.33235	51.5152	55.0129	4.20436	59.0909	62.7904	4.45933		P. acidilactici BF14	7.09 ± 1.05b, 1	8.09 ± 1.00b, 2	9.61 ± 1.03b, 2	12.66 ± 2.56b, 3
	2	48.3871			50			59.6774			67.7419				P. acidilactici BYF20	5.04 ± 1.53b, 1	7.13 ± 1.62b, 2	9.70 ± 0.82b, 2	11.13 ± 2.62b, 3
	3	29.2308			52.3077			53.8462			61.5385				P. acidilactici BYF26	3.48 ± 1.67b, 1	6.47 ± 2.97b, 2	7.50 ± 3.89b, 2	12.54 ± 2.11b, 3
Ped. BF14	1	7.69231	7.08899	1.04498	7.69231	8.09201	1.00069	10.7692	9.60784	1.0262	12.3077	12.6621	2.56369
	2	5.88235			7.35294			8.82353			10.2941				The different lowercase letters at the same time indicate a significant difference (p < 0.05) and the different lower case numbers with the same color bars indicate significant differences between the same isolates at the different times (p < 0.05).
	3	7.69231			9.23077			9.23077			15.3846
Ped. BYF20	1	3.27869	5.04373	1.5292	6.55738	7.13165	1.61492	9.83607	9.70245	0.820318	8.19672	11.1241	2.61657
	2	5.97015			8.95522			10.4478			11.9403
	3	5.88235			5.88235			8.82353			13.2353
Ped. BYF26	1	4.47761	3.48396	1.66436	7.46269	6.47041	2.97603	11.9403	7.50338	3.88865	14.9254	12.5425	2.10465
	2	1.5625			3.125			4.6875			10.9375
	3	4.41176			8.82353			5.88235			11.7647

## Sheet: Raw data for Fig.2C
Table S3 (C): Co-aggregation percentages of the selected LAB isolates.
LAB isolate	OD LAB	OD Typhimurium 1	ODmix	%	Mean	SD	OD Typhimurium 2	ODmix	%	Mean	SD	OD Typhimurium 3	ODmix	%	Mean	SD	OD Typhimurium 4	ODmix	%	Mean	SD	OD Typhimurium 5	ODmix	%	Mean	SD	OD Typhimurium 6	ODmix	%	Mean	SD	OD Typhimurium 7	ODmix	%	Mean	SD	OD Enteritidis 1	ODmix	%	Mean	SD	OD Enteritidis 2	ODmix	%	Mean	SD	OD Enteritidis 3	ODmix	%
Ped. BF9	0.62	0.67	0.57	11.6279	13.7607	1.84963	0.64	0.55	12.6984	12.502	0.195368	0.68	0.56	13.8462	13.3974	0.777202	0.63	0.53	15.2	14.3035	0.806666	0.67	0.56	13.1783	13.6261	1.4046	0.63	0.54	13.6	13.7558	0.135474	0.67	0.55	14.7287	15.7179	1.03878	0.62	0.54	12.9032	12.9886	1.0339	0.64	0.54	14.2857	16.3501	2.68078	0.66	0.55	14.0625
	0.62	0.67	0.55	14.7287			0.66	0.56	12.5			0.66	0.56	12.5			0.68	0.58	14.0741			0.58	0.53	15.2			0.61	0.53	13.8211			0.66	0.54	15.625			0.66	0.55	14.0625			0.67	0.52	19.3798			0.69	0.53	19.084
	0.67	0.67	0.57	14.9254			0.63	0.57	12.3077			0.63	0.56	13.8462			0.68	0.57	13.6364			0.64	0.56	12.5			0.63	0.56	13.8462			0.58	0.52	16.8			0.58	0.55	12			0.63	0.55	15.3846			0.64	0.54	17.5573
	0.64
Lac. BF12	0.66	0.67	0.43	35.3383	29.5912	4.97721	0.66	0.36	45.4545	31.144	12.6902	0.66	0.41	37.8788	27.6494	8.95018				23.9861	2.40236				22.4884	3.24136	0.61	0.42	33.8583	25.9087	7.8751				24.3426	2.35354	0.66	0.43	34.8485	26.11	7.84536	0.67	0.4	39.8496	28.8313	9.55462	0.69	0.45	33.3333
	0.64	0.67	0.48	26.7176			0.63	0.5	21.2598			0.63	0.5	21.2598			0.68	0.52	21.2121			0.58	0.48	21.3115			0.63	0.52	18.1102			0.58	0.46	24.5902			0.58	0.49	19.6721			0.63	0.49	22.8346			0.64	0.49	23.4375
	0.66	0.65	0.48	26.7176			0.65	0.48	26.7176			0.6	0.48	23.8095			0.68	0.5	25.3731			0.64	0.48	26.1538			0.66	0.49	25.7576			0.62	0.47	26.5625			0.6	0.48	23.8095			0.6	0.48	23.8095			0.63	0.51	20.9302
	0.66																0.68	0.5	25.3731			0.64	0.52	20								0.62	0.5	21.875
Ped. BF14	0.62	0.67	0.6	6.97674	9.84438	2.90324	0.64	0.6	4.7619	8.48183	3.23237	0.68	0.61	6.15385	9.96766	3.31205	0.63	0.56	10.4	10.2822	0.555354	0.65	0.56	11.811	10.3698	1.25445	0.63	0.58	7.2	9.17125	1.70899				11.0948	1.91366	0.62	0.58	6.45161	8.37406	2.09445	0.64	0.59	6.34921	11.2555	4.73114	0.66	0.59	7.8125
	0.66	0.67	0.6	9.77444			0.66	0.59	10.6061			0.66	0.58	12.1212			0.58	0.56	9.67742			0.67	0.6	9.77444			0.61	0.57	10.2362			0.66	0.6	9.09091			0.66	0.59	10.6061			0.67	0.56	15.7895			0.69	0.58	14.0741
	0.66	0.67	0.58	12.782			0.63	0.58	10.0775			0.63	0.57	11.6279													0.63	0.58	10.0775			0.58	0.54	12.9032			0.58	0.57	8.06452			0.63	0.57	11.6279			0.64	0.56	13.8462
	0.62																0.68	0.58	10.7692			0.64	0.57	9.52381								0.62	0.55	11.2903
Ped. BYF20	0.62	0.67	0.56	13.1783	12.3399	1.5018	0.64	0.57	9.52381	10.0178	0.547238	0.68	0.58	10.7692	10.4291	1.88528	0.63	0.55	12	11.9866	0.21552	0.65	0.55	13.3858	12.9842	2.2049	0.63	0.56	10.4	10.7057	0.365882	0.67	0.58	10.0775	10.7657	0.686438	0.62	0.56	9.67742	11.9974	2.41859	0.64	0.57	9.52381	13.2756	3.58507	0.66	0.56	12.5
	0.65	0.67	0.59	10.6061			0.66	0.59	9.92366			0.66	0.6	8.39695			0.58	0.54	12.1951			0.67	0.59	10.6061			0.61	0.56	11.1111			0.66	0.58	11.4504			0.66	0.56	14.5038			0.67	0.55	16.6667			0.69	0.56	16.4179
	0.69	0.67	0.59	13.2353			0.63	0.59	10.6061			0.63	0.58	12.1212								0.58	0.54	14.9606			0.63	0.59	10.6061								0.58	0.56	11.811			0.63	0.57	13.6364			0.64	0.56	15.7895
	0.68																0.68	0.6	11.7647													0.62	0.58	10.7692
Ped. BYF26	0.6	0.67	0.56	11.811	13.03	1.07571	0.64	0.56	9.67742	10.1598	0.971592	0.68	0.57	10.9375	10.1064	1.59218				10.6426	0.717873				11.028	0.80853	0.63	0.54	12.1951	10.8855	1.33642				10.8637	0.369437	0.62	0.54	11.4754	10.6148	1.32344	0.64	0.56	9.67742	12.3706	4.7983	0.66	0.54	14.2857
	0.67	0.67	0.58	13.4328			0.66	0.59	11.2782			0.66	0.61	8.27068			0.58	0.56	10.4			0.67	0.59	11.9403			0.61	0.57	10.9375			0.66	0.59	11.2782			0.66	0.59	11.2782			0.67	0.55	17.9104			0.69	0.57	16.1765
	0.63	0.67	0.56	13.8462			0.63	0.57	9.52381			0.63	0.56	11.1111			0.68	0.58	11.4504			0.58	0.54	10.7438			0.63	0.57	9.52381			0.58	0.54	10.7438			0.58	0.55	9.09091			0.63	0.57	9.52381			0.64	0.54	14.9606
	0.61																0.68	0.58	10.0775			0.64	0.56	10.4								0.62	0.55	10.5691
[truncated: 73 more columns]

## Sheet: Correlation
Table S3 (D): Raw data to determine the correlation													Correlation matrix of Pearson coefficients between cell surface properties
Co-aggregation (%)									Hydrophobicity (%)		Auto-aggregation (4 h) (%)		Co-aggregation (%)	Hydrophobicity (%)				Auto-aggregation (4 h) (%)	p-value
Typhimurium	Enteritidis	Kentucky	Virchow	Agona	Albany	Braenderup	Give	Hadar	Xylene	Toluene				Xylene	p-value	Toluene	p-value
13.7607	12.9886	14.6801	14.2821	13.781	15.2845	12.1867	16.0093	14.367	4.47	7.91	14.1056		S. Typhimurium	-0.903*	0.036	-0.913*	0.0306	-0.8753	0.0518
12.502	16.3501	15.3137	10.3575	13.3098	25.6294	25.9891	29.335	28.8692	94.31	90.6733	62.7904		S. Enteritidis	0.041	0.9479	0.025	0.9683	-0.0194	0.9754
13.3974	16.9012	29.1701	24.9873	26.8193	8.64975	6.06883	10.5693	9.93796	28.3067	29.8367	12.6621		S. Kentucky	-0.014	0.982	-0.029	0.9628	-0.267	0.6641
14.3035	18.5611	27.3048	25.08	25.5741	10.663	10.699	15.0332	12.4442	1.04333	2.62	11.1241		S. Virchow	-0.224	0.7177	-0.239	0.699	-0.454	0.4421
13.6261	16.4721	9.11975	8.19715	10.2729	10.3616	9.86455	13.6946	12.1045	-6.51667	-1.97333	12.5425		S. Agona	-0.117	0.8518	-0.132	0.833	-0.363	0.5487
13.7558	14.9893	9.77837	6.28476	8.856									S. Albany	0.842	0.0734	0.843	0.0731	0.944*	0.0157
15.7179	26.11	11.6762	10.7601	14.8562									S. Braenderup	0.833	0.0797	0.831	0.0812	0.957*	0.0106
29.5912	28.8313	12.2824	9.43509	11.3656									S. Give	0.842	0.0733	0.84	0.0752	0.960**	0.0096
31.144	25.9004	12.8746	10.9226	12.5083									S. Hadar	0.885*	0.0457	0.884*	0.0463	0.981**	0.003
27.6494	27.8934	11.9848	8.54537	11.0238									* Level of significance at p < 0.05
23.9861	29.8125												** Level of significance at p < 0.01
22.4884	20.788
25.9087	8.37406
24.3426	11.2555
9.84438	11.9109
8.48183	11.93
9.96766	10.918
10.2822	10.8797
10.3698	11.9974
9.17125	13.2756
11.0948	14.9025
12.3399	16.5155
10.0178	13.9866
10.4291	13.4486
11.9866	10.6148
12.9842	12.3706
10.7057	15.1409
10.7657	17.2818
13.03	11.6447
10.1598	13.1608
10.1064
10.6426
11.028
10.8855
10.8637
