# Supplementary material for: Selection and evaluation of lactic acid bacteria from chicken feces in Thailand as potential probiotics
Source: PeerJ. 2023 Dec 14;11:e16637. doi: 10.7717/peerj.16637 (PMC10725671; doi:10.7717/peerj.16637)
Supplement: Supplemental Information 5 [file peerj-11-16637-s005.xlsx]

## Sheet: Disk diffusion assay
Supplemental Table S5 (A): Antimicrobial susceptibility of 5 LAB isolates
Bacteria species	Isolates	AMP		CN		K		S		E		DA		TE		C
		Zone of inhibition (mm)	Interpretation	Zone of inhibition (mm)	Interpretation	Zone of inhibition (mm)	Interpretation	Zone of inhibition (mm)	Interpretation	Zone of inhibition (mm)	Interpretation	Zone of inhibition (mm)	Interpretation	Zone of inhibition (mm)	Interpretation	Zone of inhibition (mm)	Interpretation
Ligilactobacillus salivarius	BF12	0		0		0		0		0		0		0		23.5
	BF12	0		0		0		0		0		0		0		26
Mean		0	R	0	R	0	R	0	R	0	R	0	R	0	R	24.75	S
SD		0		0		0		0		0		0		0		1.76777
Pediococcus acidilactici	BF9	19		0		0		0		0		0		0		20
	BF9	19		0		0		0		0		0		0		22
Mean		19	S	0	R	0	R	0	R	0	R	0	R	0	R	21	S
SD		0		0		0		0		0		0		0		1.41421
Pediococcus acidilactici	BF14	22		0		0		0		0		0		0		22.5
	BF14	21		0		0		0		0		0		0		21.5
Mean		21.5	S	0	R	0	R	0	R	0	R	0	R	0	R	22	S
SD		0.707107		0		0		0		0		0		0		0.707107
Pediococcus acidilactici	BYF20	17		7		0		0		23.5		27		17		19.5
	BYF20	16		7.8		0		0		23.5		25.5		18		19
Mean		16.5	S	7.4	R	0	R	0	R	23.5	S	26.25	S	17.5	MS	19.25	S
SD		0.707107		0.565685		0		0		0		1.06066		0.707107		0.353553
Pediococcus acidilactici	BYF26	16		8		0		0		23		26		17		28.5
	BYF26	16		8		0		0		25		28		16.5		22.5
Mean		16	S	8	R	0	R	0	R	24	S	27	S	16.75	MS	25.5	S
SD		0		0		0		0		1.41421		1.41421		0.353553		4.24264
R = resistant S = susceptible and MS = moderately susceptible for: AMP=Ampicillin 10 μg, CN=Gentamicin 10 μg, K=Kanamycin 30 μg, S=Streptomycin 10 μg, E=Erythromycin 15 μg, DA=Clindamycin 2 μg, TE=Tetracycline 30 μg, C=Chloramphenicol 30 μg.

## Sheet: Genome analysis
Supplemental Table S5 (B): Antimicrobial resistance genes of 5 LAB isolates genome analysis
Bacteria species	Isolate ID	Data	Data Type	Predicted Phenotype	CGE Predicted Phenotype	%Identity	%Overlap	HSP Length/Total Length	Contig	Start	End	Accession
Ligilactobacillus salivarius	Lac.BF12	None	Plasmid
		erm(C)	Resistance	erythromycin, azithromycin	Erythromycin, Lincomycin, Clindamycin, Quinupristin, Pristinamycin IA, Virginiamycin S	99.45	99.18	729/735	35	4333	5061	Y09003
		tet(L)	Resistance	tetracycline	Doxycycline, Tetracycline	99.49	99.93	1376/1377	34	13132	14507	AY081910
		tet(M)	Resistance	tetracycline	Doxycycline, Tetracycline, Minocycline	99.48	100.31	1926/1920	34	11012	12937	X75073
Pediococcus acidilactici	Ped.BF9	None	Plasmid
		erm(B)	Resistance	erythromycin, azithromycin	Erythromycin, Lincomycin, Clindamycin, Quinupristin, Pristinamycin IA, Virginiamycin S	100	90.58	644/711	30	644	1	AF368302
		lnu(A)	Resistance	lincomycin	Lincomycin	98.97	100	486/486	15	6599	7084	M14039
		tet(M)	Resistance	tetracycline	Doxycycline, Tetracycline, Minocycline	99.9	100	1920/1920	9	34976	33057	X75073
Pediococcus acidilactici	Ped.BF14	None	Plasmid
		erm(B)	Resistance	erythromycin, azithromycin	Erythromycin, Lincomycin, Clindamycin, Quinupristin, Pristinamycin IA, Virginiamycin S	99.73	99.59	735/738	23	8585	7851	X72021
		lnu(A)	Resistance	lincomycin	Lincomycin	98.97	100	486/486	23	6599	7084	M14039
		tet(M)	Resistance	tetracycline	Doxycycline, Tetracycline, Minocycline	99.9	100	1920/1920	14	1019	2938	X75073
Pediococcus acidilactici	Ped.BYF20	None	Plasmid
		None	Resistance	Susceptible
Pediococcus acidilactici	Ped.BYF26	None	Plasmid
		None	Resistance	Susceptible
