# Supplementary material for: Selection and evaluation of lactic acid bacteria from chicken feces in Thailand as potential probiotics
Source: PeerJ. 2023 Dec 14;11:e16637. doi: 10.7717/peerj.16637 (PMC10725671; doi:10.7717/peerj.16637)
Supplement: Supplemental Information 7 [file peerj-11-16637-s007.xlsx]

## Sheet: list of AMR genes
Supplemental Data S1: list of antimicrobial resistance genes detected in the real-time PCR with specific probes assay.
Antimicrobial classes	Target gene	Antimicrobial classes	Target gene
β-lactams (penicillin, amoxicillin, cephalosporin)	CTX-M1	Polymyxins	mcr-1
	CTX-M2-M74		mcr-2
	CTX-M8-M25	Tetracyclines	tetA
	CTX-M9		tetB
	PER	Phenicols	cmlA
	VEB		floR
	CMY1-MOX		catA1
	CMY2-LAT		catB3
	DHA	Aminoglycosides	aacC1
	FOX		aacC2
	ACT-MIR		aacC4
	OXA-1		aphA1
Carbapenems	KPC		aadA1-2-17
	NDM		aadB
	VIM		armA
	IMP		rmtB
	OXA-48	Macrolides	ermB
Folate pathway inhibitors	sul1		mphA
	sul2	Quinolones	qnrA
	sul3		qnrS
	dfrA1		qnrB1
	dfrA5-14		qnrB4
	dfrA12		QepA
	dfrA17

## Sheet: Primers and probes
Supplemental Data S1: primer and probe sequences
Duplex Assay	Target 1	Sequences (5’-3’)a	References for data S1	Target 2	Sequences (5’-3’)a	Reference for data S1
1	CTX-M1	F-CCGTCACGCTGTTRTTAGGA	Pholwat et al. (2019)	CTX-M8-M25	F-ATRACACSTTCCGGCTCGAT	Chavda et al. (2016)
		R-AATGCCACMCCCAGYCKKCC			R-GCTAAYGGCGTGGTGGTATC
		FAM-CAGCAAAAACTTGCCGRATT-MGB			VIC-TCAACACCGCGATCCCCG-MGB
2	CTX-M2-M74	F-GCGCAGACCCTGAAAAAYCT	Pholwat et al. (2019)	CTX-M9	F-GCTTTATGCGCAGACGARTG	Pholwat et al. (2019)
		R-TGYGCSCGCTGRGTTTCC			R-ATCACCGCGATAAAGCACCT
		FAM-ACSCTGGGYAAAGCGC-MGB			VIC-TCGATACCRMAGATAATACGC-MGB
3	PER	F-CCCACTGTTAAAAGAGCAAATTGA	Pholwat et al. (2019)	VEB	F-GTAGCAATATTCAACAGCAATGAGAAG	Pholwat et al. (2019)
		R-CGTCAGGCCCCCACACT			R-CGGCTAAAGCAATCGGAAATT
		FAM-AAAAAGCCACTGTAGGCGTTG-MGB			VIC-TAACGACTTCCATTWCCCGA-MGB
4	CMY1-MOX	F-GCAACAACGACAATCCATCC	Pholwat et al. (2019)	FOX	F-CTGTGGACGGCATTATCCAG	Pholwat et al. (2019)
		R-AARTAGTGGGCCTTGCCATC			R-TAGTGGGCYTTGCCATCTTT
		FAM-CTGCTCAAGGAGCACAGGAT-MGB			VIC-ATGCTCAAGGAGTATCG-MGB
5	CMY2-LAT	F-GKHGGATTYGGCAGCTACGT	Pholwat et al. (2019)	ACT-MIR	F-YGGRTTTGGCAGCTACKT	Pholwat et al. (2019)
		R-GYTYTTRTTTGCCARCATYA			R-GCTTKTATTYGCSAGCATYACA
		FAM-TCRTTCCRGAAAAAAA-MGB			VIC-CTGCTTTTCRGGAATAAA-MGB
6b	DHA	F-GYGCYTATGTSGCCTTTATTC	Pholwat et al. (2019)
		R-TCTTTCGGTATTCGGGTAGTTTTT
		FAM-CAGGTGGCGATTGTGAT-MGB
7b	OXA-1	F-CAGCGCCAGTGCATCAAC	Pholwat et al. (2019)
		R-TTCAGCGTTTGTGGATRCAT
		FAM-ATATCTCTACTGTTGCATCTC-MGB
8b	KPC	F-GGCCGCCGTGCAATAC	Lee et al. (2015)
		R-GCCGCCCAACTCCTTCA
		FAM-TGATAACGCCGCCGCCAATTTGT-MGB
9	NDM	F-ATATCACCGTTGGGATCGAC	Chavda et al. (2016)	VIM	F-TSTACCCRTCCAATGGTCTC	Chavda et al. (2016) (modify)
		R-TAGTGCTCAGTGTCGGCATC			R-AGAAGKGCCRCTGTGTTTTT
		FAM-AAGGACAGCAAGGCCAAGTCG-MGB			VIC-TGTCCGTGATGGYGATGAGTTG-MGB
10	IMP	F-AGTRGTTTGGYTRCCTRAAA	Pholwat et al. (2019)	OXA-48	F-GCAAAGGAATGGCAAGAAAA	Chavda et al. (2016)
		R-TKTGGCCAWGCTTYWAHATTTGC			R-CACAACTACGCCCTGTGATTT
		FAM-TTYGGTGGTTGYTTTRTTAA-MGB			VIC-AGTTGGAATGCTCACTTTACTG-MGB
11	sul1	F-CGTGCTGTCGAACCTTCAAA	Pholwat et al. (2019)	sul2	F-CGTGGTGTGGCCTATCTCAA	Pholwat et al. (2019)
		R-CCTTTACAGGAAGGCCAACG			R-ACGACGAGTTTGGCAGATGA
		FAM-AGAAGGATTTCCGCGACAC-MGB			VIC-GATATTCGCGGTTTTCCAGA-MGB
12	sul3	F-TTGGTTGAAGATGGAGCAGATG	Pholwat et al. (2019)	Bacterial 16S	F-TGGAGCATGTGGTTTAATTCGA	Sinsimer et al. (2005)
		R-TCCACAACGCCCACTTCAG			R-TGCGGGACTTAACCCAACA
		FAM-ATTGATTTGGGAGCCGCT-MGB			VIC-CGAGCTGACGACARCCRTGCA-MGB
13	dfrA1	F-TCGGGAATGGCCCTGATAT	Pholwat et al. (2019)	dfrA12	F-CCGAACCGTCACACATTGG	Pholwat et al. (2019)
		R-GTCCAACCAACAGCCATTGG			R-TGCGACAGCGTTGAAACAAC
		FAM-CCATGGAGTGCCAAAGGT-MGB			VIC-AATCTCACGCCAAGCTA-MGB
14	dfrA5-14	F-TTCTTYCCGARTATTCCMAATACC	Pholwat et al. (2019)	dfrA17	F-GCAGTGTCAGAAAATGGCGTAA	Pholwat et al. (2019)
		R-CCCTTTTKCCAAATTTGATAGC			R-CCGACAAGGAGCCATTGATT
		FAM-CGAAGTTGTTTTTGAGCAACA-MGB			VIC-TAGTGGTCCTGATATCCCGTG-MGB
15	mcr-1	F-GATCGCTGTCGTGCTCTTTG	Pholwat et al. (2019)	mcr-2	F-TGACATCACAKCACTCTTGGTATCG	Pholwat et al. (2019)
		R-ACCGCGCCCATGATTAATAG			R-TGTYGCYGCCAAAAATAACG
		FAM-CGATGCTACTGATCACCACG-MGB			VIC-CTTTTGTRCTGATGGGTTTGGT-MGB
16	tetA	F-CGACGGCACAGGCTACATC	Pholwat et al. (2019)	tetB	F-CCGTTTGCTTTCAGGGATCA	Pholwat et al. (2019)
		R-CCTGGACAACATTGCTTGCA			R-CACTTCACGCGTTGAGAAGCT
		FAM-TGGCGTTCCCGATCAT-MGB			VIC-TCATTGCCGATACCACC-MGB
17	cmlA	F-ACTCCCCGTTAAGTGCCTGA	Pholwat et al. (2019)	floR	F-TTTTGGTCCGCTCTCAGACA	Pholwat et al. (2019)
		R-GGCGCAATGGAGAAAAAGAC			R-CCAGAGACGCAATGACGAAA
		FAM-TACACGTTGTGTTACGCC-MGB			VIC-CGCCCGCAAGTAGAATT-MGB
18	catA1	F-GCCAATCCCTGGGTGAGTTT	Pholwat et al. (2019)	catB3	F-AAAAGATGTGGAGCCTTACGC	Pholwat et al. (2019)
		R-ACCTTGTCGCCTTGCGTATAA			R-GCCGCTTTGATCTTCTCCAG
		FAM-TTTAAACGTGGCCAATATG-MGB			VIC-AGATGGAGTGGTGGAATTGG-MGB
19	aacC1	F-GCGCTTGGTGCTTATGTGATC	Pholwat et al. (2019)	aacC2	F-TATGAGATGCCGATGCTTGG	Pholwat et al. (2019)
		R-TTCTTCCCGTATGCCCAACT			R-CATCCGGCTTTCCTTCGATA
		FAM-ACGTGCAAGCAGATTAC-MGB			VIC-AAACGGCATTCTCGATTG-MGB
20	aacC4	F-CATGAACTCGATGGGCAGGTA	Pholwat et al. (2019)	aadB	F-TGTAACACGCAAGCACGATGA	Pholwat et al. (2019)
		R-GGGAACCTTTGCCATCAACTC			R-CCGCCGAGCATTTCAACTAT
		FAM-ACACGATGCCAACACGACG-MGB			VIC-ATTGATCTGACGTTTCCC-MGB
21	aphA1	F-GCTGGCCTGTTGAACAAGTCT	Pholwat et al. (2019)	aadA1-2-17	F-ATYATBCCGTGGCGTTATCC	Pholwat et al. (2019)
		R-ATCACCATGAGTGACGACTGAATC			R-RTGGCTGGCTCGAAGATACC
		FAM-CATAAGCTTTTGCCATTCT-MGB			VIC-CCATTCTCCAAATTGCAG-MGB
22	armA	F-TGTGGCTTCAATCCATTAGCTTTAT	Pholwat et al. (2019)	rmtB	F-TCCCCCAAACAGRCCGTAGA	Pholwat et al. (2019)
		R-TCTCAGCTCTATCAATATCGTATGCA			R-ATATGCCCCGCAAATTCCAT
		FAM-CCAATGGAATGAAAATGAAAAAAT-MGB			VIC-CTGCACGCACCCGGC-MGB
23	ermB	F-CGTACCTTGGATATTCACCG	Kumari et al. (2008)	mphA	F-GTGCTGGCAATGCTCAAGAA	Pholwat et al. (2019)
		R-GTAAACAGTTGACGATATTCTCG			R-TGACCATCGCAGTCGAGTCT
		FAM-TGCACACTCAAGTCTCGATTCAGC-MGB			VIC-AGCTCGTTGCCTATCCCAT-MGB
24	QnrA	F-GGATTTGAGYGACAGYCGTTTT	Pholwat et al. (2019)	QnrS	F-TTGCTCAGCMTTTATTWCWGGATGT	Pholwat et al. (2019)
		R-CAATGAAACTGCAATCCTCGAA			R-CAGCGATTTTCAWACARCTCACA
		FAM-CCGCTGCCGCTTYTATCA-MGB			VIC-TATGCCAATATGGAGMGGGT-MGB
25	QnrB1	F-GYGGCGAGTTTWCGACTTT	Pholwat et al. (2019)	QnrB4	F-ACVCGSACCTGGTTTTGYAG	Pholwat et al. (2019)
		R-TRGTCAGATCGCAATGTGTG			R-GTACCCATCCAGCGGTTTTC
		FAM-ACTGGCGAGCAGSRAACTT-MGB			VIC-CTKGAAAAGTGCGARYTGT-MGB
26b	QepA	F-TGTTCGGCGTCTACATCTTCA	Pholwat et al. (2019)
		R-GAACCGATGACGAAGCACAG
		FAM-GACGCAGTACCTGCAGCTC-MGB
a F; forward primer, R; reverse primer, MGB; minor groove binding
b This assay is singleplex
References:
Chavda KD, Satlin MJ, Chen L, Manca C, Jenkins SG, Walsh TJ, and Kreiswirth BN. 2016. Evaluation of a multiplex PCR assay to rapidly detect Enterobacteriaceae with a broad range of β-lactamases directly from perianal swabs. Antimicrobial agents and chemotherapy 60:6957-6961.
Lee TD, Adie K, McNabb A, Purych D, Mannan K, Azana R, Ng C, Tang P, and Hoang LM. 2015. Rapid detection of KPC, NDM, and OXA-48-like carbapenemases by real-time PCR from rectal swab surveillance samples. Journal of Clinical Microbiology 53:2731-2733.
Kumari N, Navaratnam P, and Sekaran SD. 2008. Detection of pbp2b and ermB genes in clinical isolates of Streptococcus pneumoniae. The Journal of Infection in Developing Countries 2:193-199.
Pholwat S, Liu J, Taniuchi M, Chinli R, Pongpan T, Thaipisutikul I, Ratanakorn P, Platts-Mills JA, Fleece M, and Stroup S. 2019. Genotypic antimicrobial resistance assays for use on E. coli isolates and stool specimens. PloS one 14:e0216747.
Sinsimer D, Leekha S, Park S, Marras SA, Koreen L, Willey B, Naidich S, Musser KA, and Kreiswirth BN. 2005. Use of a multiplex molecular beacon platform for rapid detection of methicillin and vancomycin resistance in Staphylococcus aureus. Journal of Clinical Microbiology 43:4585-4591.
